# Supplementary material for: Identification of over- and undertreatment in the Dutch national cervical cancer screening program: A data linkage study at the hospital level
Source: Prev Med Rep. 2023 Feb 10;32:102134. doi: 10.1016/j.pmedr.2023.102134 (PMC9958351; doi:10.1016/j.pmedr.2023.102134)
Supplement: Supplementary Appendix D — Outcome per hospital [file mmc4.xlsx]

## Sheet: Indicator 1
Indicator 1: See-and-treat low grade referral cytology
Hospital number	Age stratification	Total number of observations in hospital	Outcome	Outcome Bayesian shrinkage model		Age stratification
*	3	1471	0.00067981	0.00168869		1	< 40 years
*	3	1168	0.146404	0.156552		2	> 40 years
*	3	1059	0.0207743	0.0226118		3	Total population within hospital (independent of age)
*	3	972	0.0473251	0.0465789
*	3	916	0.00218341	0.00263795
*	3	903	0.0420819	0.0376621
*	3	885	0.00225989	0.00285675
*	3	804	0.00621891	0.00618447
*	3	791	0.00379267	0.00534513
*	3	773	0.0129366	0.012258
*	3	761	0.00394218	0.0044155
*	3	680	0.25	0.271345
*	3	670	0.0134328	0.0111397
*	3	668	0.244012	0.265123
*	3	664	0.0858434	0.0834316
*	3	659	0.00151745	0.00274176
*	3	627	0.00637959	0.00675422
*	3	604	0.00662252	0.00715254
*	3	603	0.0066335	0.00664047
*	3	588	0	0.00137091
*	3	585	0.0307692	0.0293917
*	3	580	0.0172414	0.0141539
*	3	551	0.00907441	0.0081205
*	3	535	0.0130841	0.011448
*	3	533	0.0318949	0.0261601
*	3	531	0.0414313	0.040403
*	3	530	0	0.0014709
*	3	522	0.00383142	0.00436871
*	3	519	0.0500963	0.0480894
*	3	513	0.00779727	0.00829387
*	3	494	0.00202429	0.00267878
*	3	455	0.0021978	0.00301809
*	3	443	0.227991	0.233311
*	3	442	0.00226244	0.00329874
*	3	440	0.00454545	0.00499997
*	3	432	0.00231481	0.0036072
*	3	414	0.057971	0.057981
*	3	384	0.0572917	0.0513045
*	3	351	0.02849	0.0238971
*	3	349	0	0.00180154
*	3	327	0.0458716	0.0385417
*	3	316	0.0126582	0.0110449
*	3	295	0.0169492	0.016013
*	3	287	0.0139373	0.0122687
*	3	276	0	0.00211875
*	3	268	0.0223881	0.0196273
*	3	265	0.00754717	0.008632
*	3	258	0.124031	0.103799
*	3	251	0.00796813	0.00874742
*	3	244	0.0327869	0.0306762
*	3	238	0.00420168	0.00452091
*	3	211	0.00473934	0.00551304
*	3	211	0.251185	0.237088
*	3	210	0	0.00243879
*	3	206	0.0242718	0.0201675
*	3	204	0.00490196	0.00553392
*	3	201	0	0.00255968
*	3	201	0.0298507	0.0281293
*	3	200	0.075	0.0697322
*	3	198	0.00505051	0.00690686
*	3	188	0.0212766	0.0187633
*	3	188	0.0319149	0.0282966
*	3	187	0.00534759	0.0057981
*	3	182	0.0879121	0.0975886
*	3	160	0	0.0027352
*	3	143	0.00699301	0.00884508
*	3	138	0	0.00435091
*	3	137	0.0145985	0.0129183
*	3	132	0.0984848	0.0847874
*	3	120	0.0166667	0.0130554
*	3	90	0.0111111	0.0124587
*	3	56	0	0.0054797
*	2	534	0.290262
*	2	459	0.0631808
*	2	448	0.00223214
*	2	447	0.0805369
*	2	406	0.0369458
*	2	389	0.00514139
*	2	379	0.0131926
*	2	378	0.0026455
*	2	364	0.0247253
*	2	363	0.0220386
*	2	335	0.0268657
*	2	328	0.00609756
*	2	325	0.344615
*	2	305	0.167213
*	2	301	0.481728
*	2	298	0.0167785
*	2	290	0.0517241
*	2	275	0.0109091
*	2	272	0.0147059
*	2	271	0.0221402
*	2	268	0
*	2	267	0.00374532
*	2	264	0.0568182
*	2	251	0
*	2	249	0.0120482
*	2	249	0.0160643
*	2	242	0.0661157
*	2	240	0.00416667
*	2	236	0.00847458
*	2	236	0.00423729
*	2	230	0.0869565
*	2	227	0.330396
*	2	214	0.0186916
*	2	208	0.00480769
*	2	207	0.00966184
*	2	201	0.0945274
*	2	191	0
*	2	187	0.0534759
*	2	182	0.126374
*	2	175	0.0171429
*	2	174	0.0632184
*	2	172	0.00581395
*	2	158	0.151899
*	2	157	0.0191083
*	2	137	0.0218978
*	2	135	0
*	2	134	0.00746269
*	2	129	0.0387597
*	2	117	0
*	2	115	0.0347826
*	2	111	0.00900901
*	2	109	0
*	2	108	0.324074
*	2	105	0.0190476
*	2	104	0
*	2	104	0.00961538
*	2	104	0.0384615
*	2	101	0.00990099
*	2	96	0.114583
*	2	94	0.0319149
*	2	94	0
*	2	91	0.010989
*	2	88	0.0227273
*	2	74	0
*	2	70	0.114286
*	2	69	0.0144928
*	2	68	0.0294118
*	2	65	0.138462
*	2	50	0.02
*	2	33	0
*	2	31	0.0322581
*	2	25	0
*	1	1093	0
*	1	653	0.0107198
*	1	634	0.0252366
*	1	542	0
*	1	525	0.0190476
*	1	496	0
*	1	468	0.00213675
*	1	444	0.0202703
*	1	433	0.00230947
*	1	425	0
*	1	419	0
*	1	410	0.00487805
*	1	367	0.0490463
*	1	359	0.0167131
*	1	355	0
*	1	355	0.16338
*	1	352	0.00284091
*	1	331	0
*	1	321	0.00934579
*	1	320	0
*	1	306	0
*	1	299	0
*	1	289	0.0207612
*	1	289	0.0207612
*	1	286	0
*	1	279	0
*	1	264	0.00378788
*	1	260	0
*	1	253	0
*	1	245	0.00408163
*	1	243	0.00823045
*	1	234	0
*	1	233	0
*	1	232	0.00431034
*	1	227	0
*	1	219	0
*	1	216	0.12037
*	1	183	0.0163934
*	1	164	0
*	1	160	0
*	1	158	0.0126582
*	1	158	0
*	1	153	0.0261438
*	1	147	0.00680272
*	1	141	0
*	1	141	0.0070922
*	1	139	0.00719424
*	1	130	0.00769231
*	1	129	0.0310078
*	1	124	0.00806452
*	1	112	0.0714286
*	1	110	0.0454545
*	1	105	0
*	1	104	0.0384615
*	1	104	0
*	1	103	0.174757
*	1	102	0.00980392
*	1	102	0.00980392
*	1	100	0.08
*	1	100	0.04
*	1	97	0
*	1	94	0.0106383
*	1	93	0
*	1	93	0
*	1	93	0
*	1	86	0
*	1	68	0.0147059
*	1	67	0.0597015
*	1	66	0
*	1	59	0
*	1	52	0
*	1	31	0

## Sheet: Indicator 2
Indicator 2: See-and-treat high grade referral cytology
Hospital number	Age stratification	Total number of observations in hospital	Outcome	Outcome Bayesian shrinkage model		Age stratification
*	3	728	0.0164835	0.0199818		1	< 40 years
*	3	669	0.077728	0.0705973		2	> 40 years
*	3	585	0.220513	0.216048		3	Total population within hospital (independent of age)
*	3	564	0.258865	0.260832
*	3	562	0.47331	0.473762
*	3	561	0.212121	0.207075
*	3	540	0.407407	0.40462
*	3	512	0.552734	0.558888
*	3	507	0.282051	0.282043
*	3	497	0.0422535	0.045436
*	3	453	0.487859	0.496813
*	3	440	0.190909	0.195533
*	3	411	0.116788	0.111546
*	3	406	0.273399	0.24915
*	3	388	0.726804	0.7358
*	3	372	0.112903	0.0998718
*	3	340	0.129412	0.127923
*	3	339	0.079646	0.0701003
*	3	327	0.0672783	0.0678022
*	3	321	0.0342679	0.034762
*	3	314	0.210191	0.188956
*	3	297	0.225589	0.223489
*	3	295	0.0745763	0.0733693
*	3	292	0.373288	0.371719
*	3	288	0.201389	0.191652
*	3	275	0.330909	0.330716
*	3	272	0.5625	0.574821
*	3	272	0.0735294	0.0727058
*	3	271	0.0922509	0.0924945
*	3	256	0.0664062	0.0650006
*	3	248	0.334677	0.335536
*	3	239	0.518828	0.523196
*	3	239	0.577406	0.597161
*	3	227	0.30837	0.305965
*	3	222	0.211712	0.204265
*	3	219	0.191781	0.200375
*	3	218	0.087156	0.0841501
*	3	217	0.0184332	0.0212702
*	3	205	0.390244	0.389349
*	3	204	0.740196	0.752213
*	3	204	0.318627	0.3278
*	3	190	0.226316	0.243028
*	3	182	0.368132	0.374479
*	3	178	0.140449	0.128728
*	3	175	0.102857	0.100584
*	3	169	0.0710059	0.0656907
*	3	157	0.0191083	0.0232267
*	3	154	0.422078	0.449461
*	3	153	0.496732	0.476804
*	3	153	0.281046	0.269876
*	3	152	0.0526316	0.0562556
*	3	150	0.0133333	0.0202023
*	3	148	0.135135	0.11984
*	3	138	0.0942029	0.111308
*	3	138	0.275362	0.257415
*	3	131	0.0763359	0.0802135
*	3	120	0.075	0.0794495
*	3	116	0.275862	0.251026
*	3	114	0.438596	0.420517
*	3	111	0.711712	0.712929
*	3	92	0.521739	0.548708
*	3	89	0	0.0147908
*	3	88	0.329545	0.327272
*	3	85	0.647059	0.648203
*	3	77	0.116883	0.110254
*	3	76	0.302632	0.321203
*	3	74	0.0675676	0.0712563
*	3	73	0.0410959	0.0495926
*	3	67	0.0597015	0.0658566
*	3	65	0.230769	0.199703
*	3	63	0.031746	0.0522451
*	3	40	0.025	0.0486676
*	2	290	0.113793
*	2	233	0.317597
*	2	220	0.613636
*	2	219	0.502283
*	2	205	0.263415
*	2	202	0.717822
*	2	200	0.35
*	2	199	0.291457
*	2	194	0.319588
*	2	185	0.686486
*	2	178	0.168539
*	2	166	0.0903614
*	2	165	0.0484848
*	2	165	0.836364
*	2	164	0.140244
*	2	161	0.0807453
*	2	156	0.198718
*	2	154	0.292208
*	2	130	0.0538462
*	2	123	0.219512
*	2	123	0.235772
*	2	122	0.0819672
*	2	120	0.691667
*	2	120	0.541667
*	2	117	0.316239
*	2	114	0.570175
*	2	111	0.144144
*	2	111	0.117117
*	2	107	0.149533
*	2	103	0.0291262
*	2	102	0.519608
*	2	99	0.373737
*	2	99	0.171717
*	2	95	0.842105
*	2	91	0.362637
*	2	86	0.174419
*	2	86	0.127907
*	2	85	0.494118
*	2	83	0.0843373
*	2	79	0.835443
*	2	78	0.0128205
*	2	75	0.506667
*	2	74	0.527027
*	2	74	0.121622
*	2	74	0.310811
*	2	72	0.166667
*	2	71	0.450704
*	2	69	0.507246
*	2	69	0.333333
*	2	62	0
*	2	61	0.459016
*	2	59	0.389831
*	2	56	0.0714286
*	2	55	0.290909
*	2	51	0.627451
*	2	48	0.5
*	2	45	0
*	2	44	0.136364
*	2	43	0.139535
*	2	41	0.804878
*	2	38	0.157895
*	2	35	0.228571
*	2	35	0.714286
*	2	35	0.685714
*	2	34	0.235294
*	2	31	0.129032
*	2	30	0.1
*	2	29	0.448276
*	2	26	0.307692
*	2	24	0.0833333
*	1	563	0.0071048
*	1	379	0.0501319
*	1	364	0.208791
*	1	362	0.168508
*	1	352	0.15625
*	1	342	0.383041
*	1	336	0.0238095
*	1	321	0.342679
*	1	313	0.258786
*	1	310	0.445161
*	1	286	0.136364
*	1	268	0.350746
*	1	247	0.101215
*	1	223	0.64574
*	1	217	0.0691244
*	1	205	0.0585366
*	1	201	0.283582
*	1	194	0.0618557
*	1	191	0.0209424
*	1	184	0.0326087
*	1	174	0.229885
*	1	173	0.0693642
*	1	172	0.255814
*	1	172	0.0465116
*	1	171	0.122807
*	1	161	0.0434783
*	1	161	0.161491
*	1	158	0.221519
*	1	152	0.460526
*	1	150	0.126667
*	1	149	0.308725
*	1	149	0.00671141
*	1	144	0.402778
*	1	142	0.197183
*	1	137	0.518248
*	1	133	0.24812
*	1	132	0.0606061
*	1	131	0.10687
*	1	131	0.312977
*	1	129	0.116279
*	1	125	0.68
*	1	114	0.00877193
*	1	113	0.283186
*	1	103	0.0485437
*	1	103	0.320388
*	1	101	0.0891089
*	1	96	0.0416667
*	1	92	0.108696
*	1	88	0.0227273
*	1	87	0.045977
*	1	86	0.0581395
*	1	79	0.189873
*	1	79	0.0253165
*	1	79	0.253165
*	1	78	0.487179
*	1	77	0.038961
*	1	76	0.105263
*	1	70	0.657143
*	1	66	0.393939
*	1	61	0.262295
*	1	59	0.271186
*	1	57	0.421053
*	1	50	0.02
*	1	50	0.6
*	1	50	0.3
*	1	44	0
*	1	43	0.0465116
*	1	43	0.0232558
*	1	43	0
*	1	39	0.0769231
*	1	31	0.225806
*	1	29	0

## Sheet: Indicator 3
Indicator 3: Treatment decision after biopsy CIN 1
Hospital number	Age stratification	Total number of observations in hospital	Outcome	Outcome Bayesian shrinkage model		Age stratification
*	3	1645	0.0133739	0.0167476		1	< 40 years
*	3	986	0.0395538	0.036919		2	> 40 years
*	3	864	0.0196759	0.0211196		3	Total population within hospital (independent of age)
*	3	861	0.0348432	0.0381839
*	3	766	0.0182768	0.0194016
*	3	766	0.0574413	0.0560881
*	3	685	0.0394161	0.0375319
*	3	636	0.00943396	0.0116318
*	3	630	0.0111111	0.0146666
*	3	581	0.0223752	0.0213356
*	3	570	0.0561404	0.0536257
*	3	566	0.0265018	0.0270762
*	3	559	0.0447227	0.0477018
*	3	486	0.0473251	0.0430986
*	3	475	0.0231579	0.0234053
*	3	458	0.0371179	0.0351309
*	3	458	0.0655022	0.0624321
*	3	440	0.0318182	0.0317773
*	3	405	0.0716049	0.0640553
*	3	379	0.0316623	0.0317281
*	3	378	0.0238095	0.0248094
*	3	354	0.0338983	0.032565
*	3	354	0.0225989	0.0221502
*	3	343	0.0612245	0.0530099
*	3	338	0.0207101	0.021556
*	3	335	0.0149254	0.0171643
*	3	328	0.0152439	0.0178365
*	3	311	0.00321543	0.0102405
*	3	304	0.0756579	0.0664149
*	3	292	0.0342466	0.032043
*	3	286	0.020979	0.0207547
*	3	270	0.0481481	0.0429298
*	3	269	0.0185874	0.0210783
*	3	267	0.0449438	0.0416301
*	3	262	0.0610687	0.0503158
*	3	257	0.11284	0.10125
*	3	253	0.0355731	0.0365792
*	3	250	0.02	0.0224577
*	3	236	0.029661	0.0300958
*	3	232	0.0215517	0.021613
*	3	230	0	0.0114165
*	3	191	0.026178	0.025994
*	3	185	0.0216216	0.0241645
*	3	172	0.0348837	0.0302216
*	3	172	0.00581395	0.0140289
*	3	166	0	0.0118593
*	3	162	0.037037	0.0332975
*	3	161	0.0372671	0.0383347
*	3	158	0.101266	0.0790293
*	3	148	0.0945946	0.0739383
*	3	147	0.0204082	0.0230266
*	3	144	0.00694444	0.017134
*	3	144	0.0347222	0.0332653
*	3	141	0.0212766	0.0233345
*	3	140	0.0642857	0.0515777
*	3	137	0.0291971	0.0273824
*	3	136	0.0220588	0.0236027
*	3	136	0.0220588	0.0243111
*	3	134	0.00746269	0.016654
*	3	120	0	0.0138202
*	3	119	0	0.0144059
*	3	118	0.00847458	0.0189186
*	3	117	0.034188	0.03541
*	3	116	0.0172414	0.0231371
*	3	112	0.0267857	0.0262272
*	3	105	0.0380952	0.0328529
*	3	104	0.00961538	0.0182099
*	3	102	0.00980392	0.0185055
*	3	91	0.032967	0.0306822
*	3	78	0.0641026	0.0445185
*	3	57	0	0.0181921
*	3	20	0	0.0221957
*	2	489	0.0470348
*	2	427	0.0257611
*	2	345	0.00289855
*	2	337	0.0296736
*	2	333	0.039039
*	2	326	0.0858896
*	2	320	0.025
*	2	306	0.0686275
*	2	276	0.0688406
*	2	253	0.0316206
*	2	246	0.0731707
*	2	241	0.0871369
*	2	239	0.0209205
*	2	226	0.0353982
*	2	212	0.0471698
*	2	203	0.108374
*	2	195	0.025641
*	2	194	0.056701
*	2	193	0.0880829
*	2	187	0.0695187
*	2	181	0.0220994
*	2	174	0.00574713
*	2	173	0.0231214
*	2	169	0.0710059
*	2	163	0.0429448
*	2	162	0.0308642
*	2	158	0.0253165
*	2	158	0.0379747
*	2	152	0.118421
*	2	151	0.0463576
*	2	143	0.0909091
*	2	135	0.0518519
*	2	132	0.0606061
*	2	124	0.0241935
*	2	118	0.0847458
*	2	116	0.172414
*	2	110	0.0181818
*	2	105	0.0380952
*	2	97	0.0103093
*	2	95	0.0736842
*	2	92	0.0652174
*	2	88	0
*	2	87	0.0344828
*	2	86	0.0465116
*	2	85	0.117647
*	2	76	0.118421
*	2	75	0.0666667
*	2	71	0.028169
*	2	68	0.0294118
*	2	67	0
*	2	66	0
*	2	65	0.0153846
*	2	65	0.0461538
*	2	64	0.03125
*	2	61	0.0819672
*	2	60	0.0333333
*	2	58	0
*	2	56	0.0357143
*	2	54	0.037037
*	2	51	0.0196078
*	2	50	0.02
*	2	50	0
*	2	43	0.0232558
*	2	42	0.047619
*	2	42	0.0238095
*	2	38	0
*	2	38	0.0263158
*	2	37	0.027027
*	2	32	0.03125
*	2	30	0.0666667
*	2	24	0
*	1	1218	0.0090312
*	1	585	0.0188034
*	1	527	0.0132827
*	1	497	0.0321932
*	1	440	0.0363636
*	1	433	0.00230947
*	1	391	0.00511509
*	1	379	0.0158311
*	1	372	0.0322581
*	1	329	0.0334347
*	1	313	0.0223642
*	1	291	0.0171821
*	1	261	0.0191571
*	1	255	0.0313725
*	1	249	0.0120482
*	1	246	0.0284553
*	1	246	0.0121951
*	1	240	0.0208333
*	1	228	0.0219298
*	1	220	0.0136364
*	1	212	0.0566038
*	1	191	0.026178
*	1	176	0.0113636
*	1	174	0.0517241
*	1	167	0.0299401
*	1	163	0
*	1	159	0.0188679
*	1	159	0.0188679
*	1	157	0.0191083
*	1	155	0.00645161
*	1	154	0.00649351
*	1	152	0.0328947
*	1	149	0.0134228
*	1	145	0.00689655
*	1	141	0
*	1	141	0.0638298
*	1	138	0.0362319
*	1	137	0
*	1	128	0.015625
*	1	119	0.0336134
*	1	119	0.0252101
*	1	117	0.017094
*	1	108	0.0185185
*	1	104	0.0192308
*	1	102	0
*	1	90	0.0333333
*	1	87	0.0229885
*	1	87	0.0114943
*	1	83	0.0120482
*	1	80	0.0125
*	1	80	0
*	1	79	0.0506329
*	1	79	0.0126582
*	1	78	0
*	1	76	0.0131579
*	1	76	0
*	1	75	0
*	1	73	0.0821918
*	1	72	0.0694444
*	1	71	0.028169
*	1	69	0
*	1	68	0.0147059
*	1	66	0.030303
*	1	62	0.0483871
*	1	62	0
*	1	59	0.0338983
*	1	56	0.0178571
*	1	54	0
*	1	51	0
*	1	40	0.1
*	1	33	0

## Sheet: Indicator 4
Indicator 4: Treatment decision after biopsy CIN 2
Hospital number	Age stratification	Total number of observations in hospital	Outcome	Outcome Bayesian shrinkage model		Age stratification
*	3	505	0.257426	0.312985		1	< 40 years
*	3	353	0.402266	0.35937		2	> 40 years
*	3	323	0.343653	0.332101		3	Total population within hospital (independent of age)
*	3	322	0.391304	0.408599
*	3	289	0.294118	0.284449
*	3	255	0.427451	0.448112
*	3	244	0.459016	0.434012
*	3	242	0.347107	0.376387
*	3	241	0.344398	0.367978
*	3	238	0.273109	0.272158
*	3	235	0.408511	0.376805
*	3	202	0.594059	0.537256
*	3	202	0.60396	0.624689
*	3	193	0.42487	0.461004
*	3	185	0.551351	0.555076
*	3	170	0.552941	0.562718
*	3	166	0.710843	0.731353
*	3	166	0.325301	0.279468
*	3	162	0.358025	0.3858
*	3	162	0.654321	0.632719
*	3	161	0.434783	0.429424
*	3	148	0.466216	0.447568
*	3	147	0.244898	0.226882
*	3	144	0.395833	0.340044
*	3	143	0.286713	0.314837
*	3	139	0.654676	0.661615
*	3	134	0.738806	0.779233
*	3	134	0.141791	0.156804
*	3	127	0.125984	0.112715
*	3	125	0.304	0.302694
*	3	120	0.316667	0.353795
*	3	118	0.677966	0.67728
*	3	117	0.512821	0.532579
*	3	114	0.254386	0.235358
*	3	113	0.353982	0.384399
*	3	102	0.0588235	0.106767
*	3	101	0.247525	0.223376
*	3	100	0.65	0.638463
*	3	95	0.515789	0.471855
*	3	93	0.698925	0.678786
*	3	90	0.355556	0.363339
*	3	90	0.344444	0.304343
*	3	85	0.152941	0.183113
*	3	81	0.395062	0.432024
*	3	77	0.636364	0.620224
*	3	76	0.5	0.420895
*	3	74	0.405405	0.397145
*	3	71	0.633803	0.541604
*	3	70	0.642857	0.640699
*	3	68	0.352941	0.334634
*	3	63	0.396825	0.417241
*	3	61	0.442623	0.454105
*	3	57	0.736842	0.746834
*	3	57	0.175439	0.130835
*	3	56	0.517857	0.574516
*	3	56	0.482143	0.46899
*	3	55	0.254545	0.347465
*	3	46	0.782609	0.78758
*	3	46	0.608696	0.567019
*	3	45	0.177778	0.173102
*	3	43	0.395349	0.320756
*	3	43	0.255814	0.257118
*	3	42	0.761905	0.731452
*	3	39	0.102564	0.153229
*	3	36	0.222222	0.252259
*	3	32	0.46875	0.50355
*	3	28	0.357143	0.427098
*	3	27	0.259259	0.246698
*	3	24	0.0416667	0.118428
Observations in hospitals with < 20 patients			16
*	2	133	0.646617
*	2	107	0.588785
*	2	97	0.752577
*	2	86	0.767442
*	2	86	0.55814
*	2	85	0.858824
*	2	84	0.583333
*	2	78	0.769231
*	2	76	0.697368
*	2	72	0.833333
*	2	70	0.871429
*	2	67	0.656716
*	2	66	0.651515
*	2	66	0.666667
*	2	66	0.833333
*	2	64	0.75
*	2	63	0.857143
*	2	58	0.741379
*	2	57	0.526316
*	2	57	0.614035
*	2	56	0.785714
*	2	55	0.818182
*	2	53	0.867925
*	2	44	0.636364
*	2	44	0.886364
*	2	43	0.744186
*	2	40	0.85
*	2	40	0.25
*	2	39	0.666667
*	2	39	0.846154
*	2	38	0.868421
*	2	37	0.810811
*	2	37	0.513514
*	2	37	0.72973
*	2	36	0.722222
*	2	35	0.857143
*	2	32	0.71875
*	2	32	0.5
*	2	32	0.5
*	2	31	0.806452
*	2	29	0.517241
*	2	29	0.241379
*	2	27	0.925926
*	2	27	0.259259
*	2	27	0.740741
*	2	23	0.695652
*	2	23	0.652174
*	2	21	0.952381
*	2	21	0.666667
*	2	20	0.55
*	2	20	0.6
*	1	429	0.179487
*	1	236	0.254237
*	1	220	0.254545
*	1	216	0.222222
*	1	203	0.182266
*	1	185	0.291892
*	1	177	0.276836
*	1	175	0.222857
*	1	172	0.127907
*	1	159	0.245283
*	1	151	0.311258
*	1	140	0.257143
*	1	130	0.476923
*	1	119	0.218487
*	1	115	0.356522
*	1	111	0.162162
*	1	106	0.235849
*	1	106	0.433962
*	1	105	0.447619
*	1	105	0.114286
*	1	103	0.0776699
*	1	103	0.621359
*	1	99	0.10101
*	1	96	0.53125
*	1	94	0.691489
*	1	93	0.193548
*	1	93	0.0430108
*	1	92	0.271739
*	1	89	0.134831
*	1	87	0.252874
*	1	87	0.0689655
*	1	84	0.297619
*	1	81	0.592593
*	1	79	0.341772
*	1	77	0.12987
*	1	74	0.554054
*	1	69	0.130435
*	1	67	0.238806
*	1	66	0.0757576
*	1	63	0.555556
*	1	60	0.3
*	1	58	0.603448
*	1	58	0.258621
*	1	58	0.37931
*	1	51	0.294118
*	1	49	0.204082
*	1	48	0.25
*	1	46	0.521739
*	1	46	0.304348
*	1	44	0.318182
*	1	43	0.465116
*	1	38	0.684211
*	1	37	0.378378
*	1	37	0.324324
*	1	37	0.351351
*	1	32	0.375
*	1	31	0.16129
*	1	30	0.0333333
*	1	30	0.1
*	1	30	0.0333333
*	1	29	0.758621
*	1	27	0.111111
*	1	25	0.64
*	1	25	0.32
*	1	23	0.26087
*	1	23	0.304348
*	1	23	0.347826

## Sheet: Indicator 5
Indicator 5: Treatment decision after biopsy CIN 3
Hospital number	Total number of observations in hospital	Outcome	Outcome Bayesian shrinkage model
*	449	0.839644	0.842483
*	241	0.929461	0.922372
*	234	0.888889	0.889871
*	211	0.829384	0.832398
*	202	0.891089	0.89334
*	165	0.939394	0.931318
*	156	0.929487	0.928881
*	148	0.918919	0.916775
*	141	0.858156	0.861418
*	140	0.964286	0.955226
*	137	0.905109	0.904356
*	128	0.90625	0.902864
*	115	0.921739	0.923961
*	111	0.882883	0.890633
*	110	0.954545	0.943006
*	107	0.943925	0.937246
*	104	0.961538	0.951447
*	100	0.94	0.932857
*	96	0.9375	0.926281
*	96	0.875	0.882469
*	94	0.925532	0.921797
*	90	0.888889	0.888966
*	89	0.955056	0.946131
*	85	0.588235	0.621077
*	82	0.987805	0.964405
*	80	0.95	0.93962
*	80	0.9625	0.950552
*	79	0.810127	0.828739
*	78	0.935897	0.928004
*	77	0.623377	0.671487
*	69	0.942029	0.93172
*	67	0.940299	0.931733
*	66	0.939394	0.930631
*	65	0.969231	0.948276
*	64	0.9375	0.929151
*	61	0.852459	0.873241
*	61	0.786885	0.805342
*	60	0.966667	0.946598
*	58	0.913793	0.907444
*	58	0.862069	0.873716
*	57	0.877193	0.886966
*	56	0.928571	0.919666
*	54	0.833333	0.853537
*	51	0.980392	0.953002
*	50	0.94	0.928117
*	48	0.895833	0.897837
*	46	0.934783	0.925112
*	45	0.888889	0.900145
*	44	0.931818	0.921797
*	43	0.860465	0.873351
*	41	0.829268	0.845145
*	37	1	0.957431
*	37	0.864865	0.879967
*	35	0.914286	0.910766
*	32	0.90625	0.906589
*	30	1	0.953568
*	28	0.964286	0.937022
*	24	0.875	0.891041
*	24	0.958333	0.930067
*	23	0.782609	0.8281
*	23	1	0.948949
*	20	0.8	0.842244
Observations in hospitals with < 20 patients		119

## Sheet: Indicator 6
Indicator 6: Treatment specimen
6.1 Percentage of women with CIN <1 after LEEP
6.2 Percentage of women with CIN 2 after LEEP
6.3 Percentage of women with CIN >3 after LEEP
Hospital number	Age stratification	Total number of observations in hospital	Crude outcome 6.1 CIN <1	Crude outcome 6.2 CIN 2	Crude outcome 6.3 CIN 3		Age stratification
*	3	845	0.38	0.16	0.46		1	< 40 years
*	3	788	0.34	0.29	0.37		2	> 40 years
*	3	698	0.23	0.23	0.54		3	Total population within hospital (independent of age)
*	3	621	0.28	0.29	0.43
*	3	590	0.18	0.24	0.58
*	3	570	0.25	0.24	0.51
*	3	536	0.21	0.32	0.47
*	3	530	0.23	0.27	0.5
*	3	474	0.18	0.26	0.56
*	3	465	0.42	0.24	0.34
*	3	453	0.11	0.21	0.68
*	3	451	0.35	0.16	0.49
*	3	443	0.43	0.29	0.28
*	3	436	0.29	0.29	0.42
*	3	427	0.11	0.3	0.58
*	3	407	0.21	0.3	0.49
*	3	400	0.21	0.35	0.45
*	3	396	0.25	0.28	0.47
*	3	394	0.25	0.27	0.48
*	3	390	0.21	0.34	0.45
*	3	388	0.29	0.25	0.45
*	3	369	0.32	0.38	0.3
*	3	364	0.29	0.35	0.36
*	3	359	0.19	0.22	0.59
*	3	348	0.3	0.28	0.42
*	3	335	0.28	0.33	0.39
*	3	329	0.19	0.24	0.57
*	3	321	0.29	0.37	0.33
*	3	307	0.32	0.21	0.46
*	3	301	0.27	0.18	0.55
*	3	298	0.3	0.24	0.46
*	3	290	0.26	0.44	0.3
*	3	271	0.21	0.27	0.53
*	3	266	0.24	0.14	0.62
*	3	263	0.32	0.23	0.46
*	3	258	0.19	0.36	0.45
*	3	239	0.34	0.26	0.4
*	3	236	0.2	0.36	0.44
*	3	225	0.25	0.4	0.36
*	3	223	0.33	0.23	0.44
*	3	217	0.14	0.18	0.69
*	3	215	0.17	0.21	0.62
*	3	215	0.18	0.3	0.52
*	3	213	0.28	0.29	0.43
*	3	208	0.37	0.33	0.3
*	3	201	0.29	0.26	0.45
*	3	197	0.36	0.25	0.39
*	3	192	0.18	0.33	0.49
*	3	189	0.26	0.31	0.43
*	3	172	0.24	0.31	0.44
*	3	171	0.16	0.32	0.52
*	3	165	0.2	0.42	0.38
*	3	147	0.22	0.31	0.46
*	3	144	0.19	0.51	0.29
*	3	144	0.16	0.34	0.5
*	3	136	0.55	0.2	0.25
*	3	133	0.28	0.3	0.42
*	3	131	0.1	0.19	0.71
*	3	110	0.23	0.29	0.48
*	3	105	0.31	0.21	0.48
*	3	105	0.21	0.28	0.51
*	3	102	0.43	0.3	0.26
*	3	101	0.18	0.23	0.59
*	3	98	0.24	0.38	0.38
*	3	97	0.36	0.34	0.3
*	3	93	0.52	0.01	0.47
*	3	84	0.27	0.32	0.4
*	3	62	0.34	0.18	0.48
*	3	57	0.19	0.21	0.6
*	3	33	0.27	0.24	0.48
Observations in hospitals with < 20 patients			16
*	2	478	0.43	0.28	0.29
*	2	467	0.47	0.16	0.36
*	2	324	0.35	0.31	0.34
*	2	315	0.5	0.24	0.26
*	2	313	0.27	0.27	0.46
*	2	279	0.32	0.27	0.41
*	2	247	0.31	0.31	0.38
*	2	244	0.51	0.27	0.22
*	2	240	0.28	0.35	0.36
*	2	233	0.34	0.27	0.39
*	2	229	0.42	0.22	0.36
*	2	226	0.26	0.24	0.5
*	2	220	0.3	0.33	0.37
*	2	219	0.33	0.31	0.36
*	2	214	0.38	0.24	0.37
*	2	201	0.14	0.24	0.61
*	2	198	0.18	0.35	0.46
*	2	196	0.38	0.26	0.36
*	2	193	0.23	0.42	0.35
*	2	193	0.34	0.33	0.34
*	2	192	0.25	0.29	0.46
*	2	189	0.43	0.35	0.22
*	2	183	0.39	0.34	0.27
*	2	178	0.39	0.36	0.25
*	2	176	0.37	0.37	0.26
*	2	170	0.31	0.28	0.41
*	2	165	0.34	0.48	0.18
*	2	165	0.4	0.24	0.36
*	2	153	0.38	0.22	0.41
*	2	153	0.26	0.29	0.44
*	2	152	0.3	0.34	0.36
*	2	145	0.4	0.25	0.35
*	2	142	0.26	0.26	0.48
*	2	138	0.29	0.16	0.55
*	2	127	0.35	0.27	0.38
*	2	127	0.46	0.26	0.28
*	2	121	0.23	0.43	0.34
*	2	120	0.21	0.39	0.4
*	2	119	0.43	0.24	0.34
*	2	114	0.37	0.32	0.31
*	2	114	0.43	0.22	0.35
*	2	108	0.42	0.26	0.32
*	2	107	0.45	0.27	0.28
*	2	100	0.38	0.35	0.27
*	2	98	0.22	0.36	0.42
*	2	97	0.34	0.37	0.29
*	2	97	0.27	0.29	0.44
*	2	96	0.17	0.24	0.59
*	2	92	0.3	0.37	0.33
*	2	88	0.18	0.24	0.58
*	2	87	0.26	0.41	0.32
*	2	78	0.18	0.33	0.49
*	2	77	0.19	0.36	0.44
*	2	75	0.35	0.27	0.39
*	2	74	0.53	0.24	0.23
*	2	72	0.38	0.33	0.29
*	2	68	0.13	0.24	0.63
*	2	64	0.22	0.55	0.23
*	2	61	0.38	0.34	0.28
*	2	56	0.29	0.29	0.43
*	2	52	0.29	0.4	0.31
*	2	50	0.52	0.26	0.22
*	2	50	0.26	0.28	0.46
*	2	49	0.22	0.29	0.49
*	2	46	0.67	0	0.33
*	2	40	0.43	0.25	0.33
*	2	38	0.42	0.16	0.42
*	2	25	0.28	0.24	0.48
*	2	21	0.57	0.14	0.29
*	1	484	0.17	0.22	0.61
*	1	378	0.27	0.16	0.57
*	1	310	0.19	0.32	0.49
*	1	297	0.2	0.27	0.54
*	1	296	0.16	0.28	0.56
*	1	291	0.19	0.22	0.6
*	1	283	0.15	0.24	0.61
*	1	277	0.09	0.21	0.7
*	1	255	0.16	0.28	0.56
*	1	252	0.08	0.17	0.74
*	1	248	0.11	0.27	0.61
*	1	229	0.06	0.26	0.68
*	1	222	0.27	0.09	0.64
*	1	220	0.13	0.39	0.48
*	1	207	0.19	0.28	0.54
*	1	203	0.24	0.32	0.45
*	1	199	0.33	0.31	0.36
*	1	192	0.2	0.24	0.55
*	1	181	0.19	0.37	0.44
*	1	180	0.21	0.42	0.38
*	1	177	0.15	0.23	0.62
*	1	176	0.13	0.19	0.68
*	1	174	0.18	0.19	0.63
*	1	167	0.11	0.15	0.74
*	1	162	0.25	0.19	0.56
*	1	157	0.15	0.3	0.55
*	1	155	0.25	0.22	0.53
*	1	150	0.23	0.25	0.52
*	1	148	0.15	0.14	0.71
*	1	145	0.2	0.38	0.42
*	1	144	0.22	0.22	0.56
*	1	137	0.15	0.31	0.54
*	1	133	0.17	0.23	0.59
*	1	129	0.15	0.27	0.58
*	1	128	0.18	0.13	0.7
*	1	127	0.17	0.19	0.65
*	1	125	0.14	0.4	0.46
*	1	121	0.12	0.12	0.76
*	1	118	0.1	0.31	0.58
*	1	116	0.19	0.33	0.48
*	1	112	0.2	0.27	0.54
*	1	111	0.13	0.47	0.41
*	1	109	0.23	0.24	0.53
*	1	108	0.35	0.31	0.33
*	1	97	0.16	0.35	0.48
*	1	94	0.13	0.29	0.59
*	1	94	0.13	0.31	0.56
*	1	93	0.14	0.27	0.59
*	1	92	0.17	0.25	0.58
*	1	90	0.26	0.23	0.51
*	1	86	0.16	0.33	0.51
*	1	80	0.18	0.49	0.34
*	1	78	0.13	0.44	0.44
*	1	67	0.25	0.24	0.51
*	1	66	0.14	0.35	0.52
*	1	63	0.06	0.14	0.79
*	1	62	0.58	0.15	0.27
*	1	61	0.16	0.26	0.57
*	1	60	0.2	0.3	0.5
*	1	55	0.09	0.22	0.69
*	1	52	0.35	0.35	0.31
*	1	52	0.13	0.17	0.69
*	1	49	0.12	0.27	0.61
*	1	47	0.36	0.02	0.62
*	1	46	0.2	0.35	0.46
*	1	44	0.14	0.39	0.48
*	1	41	0.22	0.2	0.59
*	1	36	0.33	0.33	0.33
*	1	32	0.13	0.19	0.69

## Sheet: Indicator 7
Indicator 7: Normalization rate CIN 2
Hospital number	Total number of observations in hospital	Crude outcome
*	198	0.883838
*	141	0.893617
*	123	0.869919
*	119	0.89916
*	117	0.735043
*	113	0.876106
*	111	0.882883
*	110	0.909091
*	110	0.918182
*	110	0.890909
*	107	0.869159
*	105	0.904762
*	103	0.825243
*	103	0.864078
*	102	0.892157
*	101	0.851485
*	100	0.84
*	98	0.928571
*	97	0.927835
*	94	0.914894
*	91	0.769231
*	89	0.898876
*	86	0.895349
*	84	0.833333
*	83	0.759036
*	79	0.810127
*	65	0.892308
*	63	0.936508
*	63	0.952381
*	56	0.928571
*	56	0.857143
*	56	0.892857
*	56	0.910714
*	55	0.945455
*	54	0.944444
*	52	0.769231
*	52	0.788462
*	50	0.88
*	49	0.816327
*	49	0.77551
*	49	0.897959
*	46	0.869565
*	46	0.934783
*	46	0.847826
*	46	0.891304
*	45	0.755556
*	44	0.886364
*	44	0.818182
*	44	0.931818
*	42	0.880952
*	40	0.925
*	38	0.842105
*	37	0.756757
*	34	0.735294
*	33	0.848485
*	29	1
*	29	0.931034
*	26	0.884615
*	25	0.92
*	25	0.96
*	21	1
*	20	0.8
Observations in hospitals with < 20 patients		88

## Sheet: Indicator 8
Indicator 8: Normalization rate CIN 3
Hospital number	Total number of observations in hospital	Crude outcome
*	297	0.872054
*	277	0.862816
*	271	0.915129
*	248	0.850806
*	235	0.902128
*	218	0.844037
*	215	0.897674
*	212	0.768868
*	200	0.91
*	197	0.898477
*	194	0.896907
*	168	0.946429
*	165	0.890909
*	152	0.809211
*	151	0.887417
*	136	0.955882
*	135	0.77037
*	135	0.866667
*	134	0.873134
*	131	0.854962
*	128	0.9375
*	128	0.9375
*	123	0.886179
*	119	0.823529
*	119	0.907563
*	119	0.848739
*	116	0.827586
*	112	0.839286
*	108	0.731481
*	108	0.87963
*	105	0.866667
*	105	0.828571
*	103	0.825243
*	101	0.881188
*	96	0.895833
*	95	0.842105
*	94	0.829787
*	86	0.906977
*	83	0.783133
*	78	0.782051
*	78	0.858974
*	76	0.802632
*	75	0.84
*	73	0.90411
*	69	0.869565
*	66	0.969697
*	65	0.907692
*	64	0.953125
*	60	0.816667
*	60	0.75
*	53	0.830189
*	51	0.784314
*	50	0.96
*	49	0.77551
*	48	0.875
*	46	0.956522
*	43	0.813953
*	42	0.809524
*	38	0.947368
*	37	0.702703
*	36	0.75
*	36	0.805556
*	32	0.84375
*	29	0.965517
*	28	0.857143
*	28	0.964286
*	25	0.84
*	23	0.826087
Observations in hospitals with < 20 patients		21

## Sheet: Indicator 9
Indicator 9: Follow-up cytology after wait-and-see colposcopy with biopsy CIN 1 or low-grade referral cytology without biopsy at colposcopy
Hospital number	Total number of observations in hospital	Crude outcome	Crude outcome	Crude outcome
		Between 10-14 months	< 10 months	> 14 months
*	1469	0.334118	0.22	0.445882
*	1034	0.290193	0.41	0.299807
*	949	0.29921	0.45	0.25079
*	858	0.358089	0.22	0.421911
*	822	0.348102	0.13	0.521898
*	804	0.34393	0.37	0.28607
*	801	0.229238	0.38	0.390762
*	778	0.531491	0.25	0.218509
*	777	0.54251	0.11	0.34749
*	753	0.373081	0.19	0.436919
*	727	0.412847	0.18	0.407153
*	709	0.301227	0.27	0.428773
*	668	0.59503	0.14	0.26497
*	658	0.351824	0.25	0.398176
*	643	0.448491	0.34	0.211509
*	577	0.322964	0.45	0.227036
*	547	0.374497	0.45	0.175503
*	535	0.365607	0.44	0.194393
*	505	0.357723	0.47	0.172277
*	504	0.173889	0.59	0.236111
*	497	0.534708	0.25	0.215292
*	482	0.193278	0.62	0.186722
*	482	0.424606	0.37	0.205394
*	474	0.511519	0.21	0.278481
*	461	0.497744	0.14	0.362256
*	455	0.528901	0.17	0.301099
*	448	0.279732	0.41	0.310268
*	446	0.609417	0.2	0.190583
*	435	0.424598	0.18	0.395402
*	434	0.289585	0.48	0.230415
*	403	0.606898	0.14	0.253102
*	389	0.536093	0.14	0.323907
*	387	0.392946	0.39	0.217054
*	378	0.337196	0.43	0.232804
*	334	0.358802	0.24	0.401198
*	332	0.271566	0.37	0.358434
*	309	0.425243	0.4	0.174757
*	309	0.252006	0.57	0.177994
*	307	0.537068	0.16	0.302932
*	299	0.358428	0.17	0.471572
*	297	0.641347	0.16	0.198653
*	294	0.391088	0.33	0.278912
*	289	0.162042	0.53	0.307958
*	283	0.630318	0.14	0.229682
*	264	0.0660606	0.79	0.143939
*	261	0.270498	0.4	0.329502
*	255	0.0976471	0.62	0.282353
*	231	0.409654	0.27	0.320346
*	219	0.400183	0.44	0.159817
*	219	0.129726	0.61	0.260274
*	217	0.190737	0.33	0.479263
*	213	0.0448826	0.88	0.0751174
*	207	0.323285	0.44	0.236715
*	205	0.347317	0.36	0.292683
*	202	0.647624	0.09	0.262376
*	193	0.0760622	0.24	0.683938
*	193	0.226477	0.53	0.243523
*	182	0.290769	0.44	0.269231
*	178	0.395955	0.34	0.264045
*	171	0.535731	0.09	0.374269
*	163	0.453252	0.24	0.306748
*	153	0.0962091	0.76	0.143791
*	146	0.249315	0.6	0.150685
*	144	0.170278	0.67	0.159722
*	140	0.172857	0.62	0.207143
*	136	0.0602941	0.8	0.139706
*	132	0.480606	0.33	0.189394
*	130	0.22	0.68	0.1
*	119	0.426303	0.33	0.243697
*	114	0.339474	0.45	0.210526
*	93	0.204731	0.72	0.0752688
*	92	0.323478	0.47	0.206522

## Sheet: Indicator 10
Indicator 10: Follow-up cytology after LEEP with treatment specimen CIN 2
Hospital number	Total number of observations in hospital	Crude outcome	Crude outcome	Crude outcome
		Between 4-8 months	< 4 months	> 8 months
*	232	0.82	0.04	0.14
*	180	0.79	0	0.21
*	169	0.68	0.02	0.3
*	160	0.66	0.03	0.31
*	143	0.83	0.03	0.14
*	142	0.7	0.08	0.22
*	142	0.79	0.01	0.2
*	138	0.77	0.03	0.2
*	138	0.71	0.01	0.28
*	138	0.82	0.03	0.15
*	134	0.76	0	0.24
*	130	0.79	0.02	0.19
*	129	0.82	0.01	0.17
*	129	0.79	0.02	0.19
*	128	0.74	0.06	0.2
*	128	0.85	0.01	0.14
*	123	0.8	0.02	0.18
*	122	0.82	0.02	0.16
*	120	0.81	0.02	0.17
*	112	0.83	0.01	0.16
*	111	0.78	0.02	0.2
*	109	0.79	0.05	0.16
*	106	0.8	0.01	0.19
*	98	0.61	0.03	0.36
*	97	0.81	0	0.19
*	94	0.88	0	0.12
*	93	0.88	0.02	0.1
*	89	0.69	0.02	0.29
*	85	0.66	0	0.34
*	80	0.81	0	0.19
*	79	0.56	0	0.44
*	74	0.73	0.03	0.24
*	72	0.71	0.01	0.28
*	71	0.75	0	0.25
*	71	0.65	0	0.35
*	70	0.8	0	0.2
*	69	0.66	0.06	0.28
*	66	0.74	0	0.26
*	65	0.84	0.02	0.14
*	64	0.78	0.06	0.16
*	63	0.73	0	0.27
*	62	0.9	0	0.1
*	60	0.8	0.02	0.18
*	59	0.75	0.08	0.17
*	55	0.76	0	0.24
*	54	0.81	0.04	0.15
*	54	0.77	0.04	0.19
*	53	0.85	0.04	0.11
*	51	0.88	0	0.12
*	50	0.86	0.02	0.12
*	49	0.8	0.02	0.18
*	46	0.8	0	0.2
*	45	0.77	0.07	0.16
*	40	0.57	0.08	0.35
*	38	0.73	0.03	0.24
*	38	0.84	0.03	0.13
*	37	0.87	0.05	0.08
*	33	0.88	0	0.12
*	32	0.75	0.03	0.22
*	31	0.65	0	0.35
*	29	0.66	0	0.34
*	27	0.86	0.07	0.07
*	27	0.78	0	0.22
*	25	0.72	0.04	0.24
*	23	0.48	0.04	0.48
*	22	0.73	0.09	0.18
Observations in hospitals with < 20 patients		34

[truncated: 3 more sheets: Indicator 11, Indicator 12, Exclusions]
